# Supplementary material for: Editorial Note: Optimal path selection and secured data transmission in underwater acoustic sensor networks: LSTM-based energy prediction
Source: PLoS One. 2025 Jul 2;20(7):e0327407. doi: 10.1371/journal.pone.0327407 (PMC12221056; doi:10.1371/journal.pone.0327407)
Supplement: S1 File — (XLSX) [file pone.0327407.s001.xlsx]

## Sheet: Sheet1
X axis	Y axis	Dis (m)	Type	Energy
32.7024	80.4069	24.4625	2	1
7.62729	70.8671	59.9241	2	1
99.5374	64.9751	70.0564	2	1
38.0848	63.4579	16.8507	2	1
50.3414	91.0536	0.48279	2	1
26.2219	57.9593	33.6273	2	1
56.3238	53.9311	8.94315	2	1
86.0982	66.0836	51.0505	2	1
29.8201	15.8406	28.5387	2	1
0.622579	37.4346	69.8302	2	1
12.5014	38.8356	53.031	1	0.8
33.7712	23.6129	22.951	1	0.8
84.1852	16.689	48.3451	1	0.8
71.747	13.3432	30.7548	1	0.8
67.7725	80.5838	25.1341	1	0.8
28.166	48.09	30.8779	1	0.8
88.0847	13.3395	53.8599	1	0.8
15.5553	8.95694	48.7122	1	0.8
71.2711	47.2598	30.0819	1	0.8
78.9811	23.6387	40.9855	1	0.8
12.2624	12.3794	53.369	1	0.8
93.5114	39.9067	61.5344	1	0.8
49.2934	22.1653	0.999238	1	0.8
9.5945	6.01654	57.142	1	0.8
68.43	65.6846	26.064	1	0.8
58.3504	8.32697	11.8093	1	0.8
48.7911	61.7601	1.7097	1	0.8
37.7512	26.2861	17.3225	1	0.8
21.7792	85.8554	39.9102	1	0.8
95.4847	91.9603	64.3251	1	0.8
15.8824	35.5828	48.2495	0	0.5
57.5078	0.997739	10.6177	0	0.5
25.8096	48.101	34.2103	0	0.5
19.791	60.5693	42.722	0	0.5
85.9378	78.1085	50.8237	0	0.5
21.5177	24.3873	40.2801	0	0.5
39.4607	58.4465	14.9048	0	0.5
92.0485	75.0839	59.4656	0	0.5
61.0688	70.3797	15.6536	0	0.5
13.8216	86.3065	51.1639	0	0.5
98.0997	23.3516	68.0233	0	0.5
97.6632	49.2855	67.4059	0	0.5
96.4257	67.1151	65.6558	0	0.5
40.4384	30.1206	13.5222	0	0.5
58.2181	15.3069	11.6222	0	0.5
72.4825	85.8312	31.795	0	0.5
76.8245	61.5532	37.9356	0	0.5
38.5102	25.1504	16.249	0	0.5
51.7861	24.5667	2.52591	0	0.5
20.9915	39.9094	41.0242	0	0.5
16.5346	82.6199	47.3273	0	0.5
23.3375	36.1113	37.7064	0	0.5
88.6328	47.223	54.635	0	0.5
87.5721	63.5186	53.1349	0	0.5
98.8568	68.6182	69.0939	0	0.5
72.5928	70.1328	31.951	0	0.5
39.9193	91.9777	14.2562	0	0.5
51.2666	83.2865	1.79118	0	0.5
69.1712	88.0457	27.1121	0	0.5
25.2911	88.3962	34.9436	0	0.5
38.2041	79.1539	16.6819	0	0.5
21.4081	61.7271	40.435	0	0.5
17.1481	79.5362	46.4596	0	0.5
84.4833	81.6527	48.7668	0	0.5
46.3909	57.0548	5.10401	0	0.5
57.0892	92.7112	10.0257	0	0.5
75.1779	19.9134	35.607	0	0.5
90.9411	96.1663	57.8995	0	0.5
54.8472	16.5277	6.85496	0	0.5
2.63154	31.8791	66.9891	0	0.5
13.4921	91.3814	51.63	0	0.5
84.2178	51.6657	48.3912	0	0.5
32.9975	96.6472	24.0451	0	0.5
42.5483	40.4338	10.5383	0	0.5
98.8061	21.9901	69.0223	0	0.5
2.28596	44.9404	67.4778	0	0.5
97.393	58.5426	67.0238	0	0.5
42.4476	60.7257	10.6807	0	0.5
70.0225	39.5804	28.3161	0	0.5
70.3004	75.4153	28.7092	0	0.5
63.4278	60.0456	18.9898	0	0.5
43.9923	60.1543	8.49615	0	0.5
27.4479	86.7518	31.8934	0	0.5
65.392	65.7729	21.7676	0	0.5
48.0372	34.2421	2.77579	0	0.5
72.918	93.7559	32.411	0	0.5
8.26929	46.5403	59.0161	0	0.5
18.1603	69.1437	45.0281	0	0.5
90.9465	5.78529	57.9071	0	0.5
12.6099	30.0117	52.8776	0	0.5
13.8865	34.932	51.0722	0	0.5
68.8401	63.957	26.644	0	0.5
57.3307	16.3566	10.3671	0	0.5
47.5235	80.532	3.50228	0	0.5
65.8116	63.3983	22.361	0	0.5
20.2747	95.4959	42.0379	0	0.5
29.7596	52.5073	28.6243	0	0.5
94.1231	97.5707	62.3995	0	0.5
7.12849	48.9126	60.6295	0	0.5
86.1348	90.9139	51.1023	0	0.5
0---Normal node
1---Intermediate node
2---Advance node
